# Supplementary material for: Addition of Lactobacillus fermentum to Fermented Sea Buckthorn (Hippophae rhamnoides L.) Fruit Vinegar Significantly Improves Its Sour Taste
Source: Foods. 2025 Mar 31;14(7):1223. doi: 10.3390/foods14071223 (PMC11988584; doi:10.3390/foods14071223)
Supplement: Supplementary file 1 [file foods-14-01223-s001.zip › Supplementary Table S1.xlsx]

## Sheet: Sheet1
	Relative scalars obtained by normalizing the data obtained by mass spectrometry
Index	LM	LAB	SC0	SC	AC	DC	VIP	P-value	FDR	Fold_Change	Log2FC
Leucinic acid	179549	170690	180540	411844	416123	398676	1.27386	4.92922e-05	0.00267785	6.44313	2.68776
Pyruvic acid	19510	26439.5	25083.8	7165.2	664230	6553.09	1.27384	0.000101208	0.00374415	80.5882	6.3325
Succinylacetone	429131	412797	448270	173684	131359	193785	1.27379	0.000724732	0.00861131	91.9429	6.52267
3-(3-Hydroxyphenyl)Propionate Acid	250329	226880	243636	890068	953277	957456	1.27378	3.18088e-05	0.00205103	31.3033	4.96824
2-Hydroxyglutarate	1.26385e+06	1.31362e+06	1.42285e+06	1775.84	105634	99645.8	1.27377	0.000428843	0.0068445	65.6622	6.03699
2-Hydroxy-2-methylbutyric acid	68167	95410.6	110995	2696.06	142365	5048.95	1.27373	5.0667e-05	0.00269259	7.81489	2.96623
Tumonoic acid G	122358	178713	106856	1136.88	18386.5	2043.92	1.27372	4.57847e-05	0.00260488	10.4974	3.39196
(2S)-2-Isopropylmalate	789.44	1242.26	4298.24	207250	179819	203064	1.27368	0.000269962	0.00548544	6.68858	2.7417
Succinic acid	30729.9	39142.6	47525.2	875.12	198653	720.05	1.27359	1.9018e-05	0.00174651	6.16348	2.62374
Valeric acid	13813	12334.8	3196.06	186415	176138	175672	1.27357	0.00110125	0.0107156	65.8069	6.04017
D-Malic acid	190036	171502	276951	46510.5	58231.2	73891.4	1.27355	0.00045691	0.00697901	15.3527	3.94042
Isobutyric acid	55386.7	70270.6	57354.2	564.51	19638.5	703.12	1.27349	0.00184002	0.014088	51.5936	5.68912
Jasmonic acid	90366.8	170244	127532	826.49	185603	290.79	1.27348	0.00139778	0.0121359	29.7203	4.89338
Shikimic acid	53002.3	46056.4	45447.3	2634.81	199860	5840.05	1.27346	0.000451166	0.00697901	0.0211589	-5.56259
Citraconic acid	74363.2	55799.7	76339.1	2604.39	329863	2138.12	1.27334	0.00084372	0.00937984	4.26971	2.09414
3-Methylpentanoic acid	65566.9	109022	126998	15584.1	17142.9	12332.3	1.27333	0.000230778	0.00504996	3.61362	1.85344
Phenylpyruvic acid	21285.5	10001.4	19880.8	337.76	132450	647.82	1.27316	0.00182685	0.014088	9.64903	3.27038
gamma-Aminobutyric acid	1901.01	1189.65	1055.24	71761.2	67528.1	76300.6	1.2731	0.00174893	0.0137974	8.53677	3.09369
Butanone acid	162817	137844	193485	491559	480817	540526	1.27304	0.00418685	0.0227501	51.0872	5.67489
2,2-Dimethylsuccinic acid	8860.55	8646	15183.1	88524.7	81627.7	90594.3	1.27303	0.000670193	0.00827736	4.79831	2.26253
His-Lys-Ile-Asp	22081	10876.2	8073.93	480.31	569831	1616.95	1.27295	0.000593308	0.00792607	12.2771	3.6179
Arginylproline	2268.86	8047.37	3569.94	79892.5	92153.9	105459	1.27294	0.000183739	0.00489667	17.8814	4.16039
Glu-Leu-Ile	10517.9	27693.5	26270.4	368.96	89653.4	1702.7	1.27294	1.89941e-06	0.000765462	10.3394	3.37009
Tyr-Lys-Lys	656959	430288	723914	2020.11	296834	3236.13	1.27288	0.0035116	0.0202892	99.6643	6.639
5-Methoxytryptophan	1019.67	6478.68	7750.73	113768	112138	110240	1.27287	0.00157431	0.012986	0.0943136	-3.40639
Ornithine	64023	65134.8	91909.3	1.12418e+06	1.09627e+06	1.18574e+06	1.27286	0.000203444	0.00489667	8.10417	3.01866
Val-Met-Val	36405.8	45963.6	38456.1	13526.8	498356	12014.4	1.27286	0.000101423	0.00374415	22.1103	4.46665
Ile-Val-Tyr	1240.88	167.97	421.33	4319.49	12554.2	24420.2	1.27285	0.00559878	0.0265269	32.1234	5.00555
Gly-Leu-Asp-Val-Trp	167994	131265	173228	42921.7	27266.6	29430.4	1.2728	6.27127e-06	0.00104579	4.0403	2.01446
Tyr-Pro	188475	99105.9	191335	2842.43	398635	2688.69	1.27278	7.44523e-05	0.00318629	4.9199	2.29863
Phenylalanylphenylalanine	8.70373e+06	9.03244e+06	9.24165e+06	1.13805e+06	1.04392e+06	1.18039e+06	1.27277	0.00096965	0.0101956	0.200334	-2.31952
Gly-His-Val	64687.3	56143.5	62043.7	6776.6	22282.1	12773.8	1.27276	0.00141691	0.0122142	6.60034	2.72254
Ethanolamine	160590	68306.4	344526	1.17325e+06	1.38391e+06	1.22885e+06	1.2727	8.71701e-07	0.000671938	2.86993	1.52102
Acetohexamide	2.50231e+06	2.63435e+06	2.5801e+06	8106.2	15805.1	22427.7	1.27266	0.000817244	0.00921257	0.383139	-1.38406
Tromethamine	115668	133398	138294	908423	665060	682768	1.27265	0.00242923	0.0164621	10.8145	3.4349
Acetyleugenol	2155.37	1762.89	1607.64	5258.42	14937.8	18589.2	1.27261	0.000761681	0.00881217	9.49291	3.24685
2-Phenylphenol	1.27363e+06	1.1533e+06	1.53972e+06	3386.66	168732	1442.6	1.27261	4.96329e-05	0.00267785	37.2067	5.21749
1-Naphthol	55334.4	65042.9	73064.7	15941.4	14035.7	19033.1	1.2726	2.22517e-05	0.00179114	15.354	3.94055
Vanilloloside	33340	42190.6	49327.3	2484.2	78983.2	3857.41	1.27259	0.00499928	0.0248281	63.3901	5.98619
Flavidulol C	6559.97	3158.28	12727.4	401151	379401	351423	1.27253	1.98032e-05	0.00174651	6.22625	2.63836
3'-p-Hydroxypaclitaxel	461225	374655	511377	230660	234190	198394	1.27251	0.00253769	0.0168807	11.7817	3.55847
N-Arachidonoyl dopamine	10409.4	10959.4	5723.73	3041.8	286988	2143.36	1.2725	9.22699e-06	0.00117426	4.29428	2.10242
kaempferol 7-O-glucoside	816.79	1039.88	900.4	17856.9	20749.2	15334.5	1.2725	0.0024387	0.0164621	0.141949	-2.81655
Luteolin-7-o-glucuronide	123444	142443	120291	44.17	29863.5	946.14	1.27237	0.00111349	0.0108129	0.0875629	-3.51354
Naringin	373061	324253	347553	15508	16901.2	9452.73	1.27233	3.84803e-06	0.000822562	9.4866	3.24589
Kaempferol-3-O-(2''-acetyl)glucoside	57851.1	51856.2	52030.4	721.31	97845.3	1987.03	1.27224	0.00545648	0.0261555	0.0355533	-4.81387
Isorhamnetin-3-O-rutinoside (Narcissin)	180966	72257.1	204211	1405.66	123458	481.3	1.27224	0.00228587	0.0158374	8.97453	3.16584
Glycyroside	234978	135274	317461	3534.96	268976	4720.5	1.27221	0.000297148	0.00574803	0.445311	-1.16712
2'-O-galloylhyperin	522.32	100.51	1658.48	132409	128862	140235	1.27212	0.00274507	0.0176063	5.1951	2.37715
Epigallocatechin	24223.8	29832.9	33344.8	99.44	24686.4	1090.47	1.27205	0.00256175	0.0169792	28.3909	4.82736
Isopalmitic acid	62048.8	68290	66624.8	1488.6	298674	1230.31	1.27199	0.00107384	0.0106198	2.83869	1.50522
Ethyl alpha-linolenate	445846	569070	438538	34913.1	50982.3	24962.7	1.27196	0.00380604	0.0213496	7.23594	2.85518
Octadecanamide	3.06802e+06	1.41831e+06	1.151e+06	367.8	44653.4	982.7	1.27194	0.000316679	0.00600572	11.6388	3.54087
9,10-Dihydroxystearic acid	163857	210267	152084	203.98	78963.4	223.23	1.27189	0.00117731	0.0111641	19.1648	4.26039
12-Hydroxystearic acid	120784	126961	125549	265050	298733	286202	1.27186	2.50555e-06	0.000784572	2.86992	1.52101
16-Hydroxyhexadecanoic acid	8.88762e+06	8.05448e+06	8.55701e+06	27394.8	26514.5	410881	1.27184	0.000209351	0.00489667	3.65989	1.8718
L-Gulose	498645	514307	616658	13329.9	876534	31494.2	1.2718	8.17242e-06	0.00117426	3.87554	1.9544
Dimethyl hydrogen phosphate	107896	112908	97716	2932.51	305690	1802.29	1.2718	0.0033068	0.0197185	302.863	8.24252
3alpha-Hydroxyglycyrrhetinic acid	9.06679e+06	7.14964e+06	9.62925e+06	16729.6	35591.8	31163.7	1.27177	5.40799e-05	0.00278224	0.297186	-1.75056
Xylitol	4364.12	9247.57	2385.57	167.7	56684.2	599.1	1.27176	0.00446456	0.023503	20.2031	4.33651
(E)-Ethyl 3-(4-hydroxyphenyl)acrylate	5061.65	9003.77	4412.1	120402	140911	181480	1.27169	0.000445705	0.00697901	0.0800129	-3.64362
Mannitol	22665.1	20693.9	21494.3	79.35	358963	104.73	1.27162	0.00542764	0.0261175	14.5887	3.86678
Veratramine	126716	120288	140869	1821.31	125346	99.24	1.2716	0.00293565	0.0182962	0.284504	-1.81348
L-(-)-Sorbose	3386.07	5213.59	2705.67	36504.6	41531.1	43304.1	1.2716	0.000442876	0.00697901	406.819	8.66824
Nicotine	83778.4	72648.1	110606	2664.87	32687.5	3605.56	1.27155	0.00133682	0.011893	6.29131	2.65336
Strictosidine	7513.59	590.07	1156.81	34203	379864	34186	1.27152	0.00267149	0.0174	7.41797	2.89102
Melilotoside B	13085.7	16386.7	33167.2	56967.7	65228.5	70142.4	1.27147	1.63051e-06	0.000765462	3.21635	1.68543
Liquorice	25172.6	21454.9	27340.3	104941	97485.1	119130	1.27146	3.25194e-06	0.00080607	3.20328	1.67955
Dibutylone	51029.2	55529.2	45159.7	110110	103849	100435	1.27146	1.33127e-05	0.0014221	3.9983	1.99939
Dihydroxyacidissiminol	21576.6	14516.4	5441.8	468842	462554	535188	1.27143	0.00767876	0.0318751	40.8892	5.35365
